# Supplementary material for: Self-control has a social role in primates, but not in other mammals or birds
Source: Sci Rep. 2025 May 21;15:17566. doi: 10.1038/s41598-025-99523-6 (PMC12092587; doi:10.1038/s41598-025-99523-6)
Supplement: Supplementary file 2 — Supplementary Material 2 [file 41598_2025_99523_MOESM2_ESM.csv]

DATASET-3: Passingham-Wise Conjecture
Species	Taxon	A-not-B	Cylinder
		task	task
Pan troglodytes	anthropoid	86.7	100		Source:	MacLean et al. (2014) PNAS 111: E2140-E2148.
Pan paniscus	anthropoid	100	95
Gorilla gorilla	anthropoid	100	94.4
Pongo pygmaeus	anthropoid	91.7	99.1
Papio anubis	anthropoid	100	76.3
Papio hamadryas	anthropoid	63.6	67.8
Macaca fascicularis	anthropoid	66.7
Macaca mulatta	anthropoid		80
Macaca arctoides	anthropoid	57.1
Ateles geoffroyi	anthropoid	93.3
Saimiri sciureus	anthropoid	15.8	33.7
Rhinopithecus roxellana	anthropoid	55.6	35
Cebus apella	anthropoid	86.2	95.9
Leontopithecus chrysomelas	anthropoid		63
Callithrix jacchus	anthropoid	60	31.9
Eulemur fulvus	Prosimian		43.3
Eulemur rubriventer	Prosimian		63.8
Eulemur macaco	Prosimian	60	51
Eulemur mongoz	Prosimian	50	59
Lemur catta	Prosimian	40	68.1
Varecia variegata	Prosimian	10	69.7
Propithecus coquereli	Prosimian	30	36.4
Daubentonia madagascariensis	Prosimian		51
Elephas maximus	Elephant	0
Canis latrans	carnivore	28.6	95
Canis lupus	carnivore		77.3
Meriones unguiculatus	rodent	20	68.9
Scurius niger	rodent	12.5	66.9
Aphelocoma californica	bird	16.7	76.7
Garrulus glandarius	bird	16.7	58.3
Taeniopygia guttata	bird		52.2
Amazona amazonica	bird	10	50.8
Columba livia	bird	54.5	32.5
Melospiza georgiana	bird		26.1
Melospiza melodia	bird		26.5
