# Supplementary material for: Self-control has a social role in primates, but not in other mammals or birds
Source: Sci Rep. 2025 May 21;15:17566. doi: 10.1038/s41598-025-99523-6 (PMC12092587; doi:10.1038/s41598-025-99523-6)
Supplement: Supplementary file 3 — Supplementary Material 3 [file 41598_2025_99523_MOESM3_ESM.csv]

ESM-Dataset-1: Inhibition tasks
Species	Study	Task	Inhibition	% Fruit	Group	Day journey	Home range
			score	in diet	size	[km]	[ha]
Saguinus oedipus	Stevens	Intertemporal discount	7.9	38.4	6	1.549	139		Sources:
Callithrix jacchus	Stevens	Intertemporal discount	14.4	20.56	9.5	1.189	34
Varecia rubra	Stevens	Intertemporal discount	16.6	82.41	6	0.77			Intertemporal discounting task:	Stevens (2014) Proceedings of the Royal Society, London, 281B: 20140499
Varecia variegata	Stevens	Intertemporal discount	17.9	79.43	6	0.72	88.3		A-not-B task:	MacLean et al. (2014) PNAS 111: E2140-E2148.
Ateles geoffroyi	Stevens	Intertemporal discount	76	69.5	31	1.885	348.5		Cylinder task:	MacLean et al. (2014) PNAS 111: E2140-E2148.
Pan paniscus	Stevens	Intertemporal discount	74.4	58.08	46.5	2.72	3475
Pan troglodytes	Stevens	Intertemporal discount	122.6	66.07	42.3	3.92	1250		Group size:	Dunbar et al. (2018) Biology Letters 14: 20170490
Pongo	Stevens	Intertemporal discount	49.6	68.39	14	0.87	6200		% Fruit:	Powell et al. (2017). Proceedings of the Royal Society, London, 284B: 20171765.
Eulemur macacao	Stevens	Intertemporal discount	14.8	70.63	8.4	0.55	53		DJ:	Campbell et al. (eds.) (2007) Primates in Perspective.
Sapajus apella	Stevens	Intertemporal discount	55.6	46.34	18	2.1	192.5		HR:	Campbell et al. (eds.) (2007) Primates in Perspective.
Macaca fascicularis	Stevens	Intertemporal discount	26.4	76.91	27	1.9	125
Macaca mulatta	Stevens	Intertemporal discount	19.3	37.2	35.3	1.43	1500		% Fruit for M mulatta: see ESM
Gorilla gorilla	Stevens	Intertemporal discount	44	76.91	27	1.9	125		% fruit for Saguinus oedipus: Garber, P. (1984) International Journal of Primatology, 5: 1-15.
Leontopithecus chrys	McLean	A-not-B	12.8	63.24	6.5	0.671	97.1
Callithrix jacchus	McLean	A-not-B	60	20.56	9.5	1.189	3.4
Saimiri sciureus	McLean	A-not-B	15.8	30.97	23	1.5	38.5
Varecia variegata	McLean	A-not-B	10	79.43	6	0.72	88.3
Pan paniscus	McLean	A-not-B	100	58.08	46.5	2.72	3475
Pan troglodytes	McLean	A-not-B	86.7	66.07	42.3	3.92	1250
Rhinopithecus roxell	McLean	A-not-B	55.6	14.83	12	1.3	2600
Ateles geoffroyi	McLean	A-not-B	93.3	69.5	31	1.885	348.5
Pongo	McLean	A-not-B	91.7	68.39	14	0.87	6200
Eulemur fulvus	McLean	A-not-B		64.42	9.6	0.55	8
Lemur catta	McLean	A-not-B	40	60.26	16.5	0.014	2.1
Eulemur macacao	McLean	A-not-B	60	70.63	8.4	0.55	53
Sapajus apella	McLean	A-not-B	86.2	46.34	18	2.1	192.5
Propithecus cockerel	McLean	A-not-B	30	34.99	5.2	0.75	93.3
Macaca fascicularis	McLean	A-not-B	66.7	76.91	27	1.9	125
Eulemur mongoz	McLean	A-not-B	50	60.81	3.5	0.61	2.8
Eulemur rubiventer	McLean	A-not-B		75.34	3	0.464	19
Macaca mulatta	McLean	A-not-B		37.2	35.3	1.43	1500
Macaca arctoides	McLean	A-not-B	57.1		13.8	1.7
Papio anubis	McLean	A-not-B	100	38.02	39.9	3.46	1428.8
Gorilla gorilla	McLean	A-not-B	100	46.99	13.5	1.93	182.9
Leontopithecus chrys	McLean	A-not-B	63	63.24	6.5	0.671	97.1
Callithrix jacchus	McLean	A-not-B	31.9	20.56	9.5	1.189	3.4
Saimiri sciureus	McLean	A-not-B	33.7	30.97	23	1.5	38.5
Varecia variegata	McLean	A-not-B	69.7	79.43	6	0.72	88.3
Pan paniscus	McLean	A-not-B	95	58.08	46.5	2.72	3475
Pan troglodytes	McLean	A-not-B	100	66.07	42.3	3.92	1250
Rhinopithecus roxell	McLean	A-not-B	35	14.83	12	1.3	2600
Ateles geoffroyi	McLean	A-not-B		69.5	31	1.885	348.5
Pongo	McLean	A-not-B	99.1	68.39	14	0.87	6200
Eulemur fulvus	McLean	A-not-B	43.3	64.42	9.6	0.55	8
Lemur catta	McLean	A-not-B	68.1	60.26	16.5	0.014	2.1
Eulemur macacao	McLean	A-not-B	51	70.63	8.4	0.55	53
Sapajus apella	McLean	A-not-B	95.9	46.34	18	2.1	192.5
Propithecus cockerel	McLean	A-not-B	36.4	34.99	5.2	0.75	93.3
Macaca fascicularis	McLean	A-not-B		76.91	27	1.9	125
Eulemur mongoz	McLean	A-not-B	59	60.81	3.5	0.61	2.8
Eulemur rubiventer	McLean	A-not-B	63.8	75.34	3	0.464	19
Macaca mulatta	McLean	A-not-B	80	37.2	35.3	1.43	1500
Macaca arctoides	McLean	A-not-B			13.8	1.7
Papio anubis	McLean	A-not-B	76.3	38.02	39.9	3.46	1428.8
Gorilla gorilla	McLean	A-not-B	94.4	46.99	13.5	1.93	182.9
Pan paniscus	Amici	Inhibition tasks mean	87	58.08	46.5	2.72	3475		Inhibition = mean of two inhibition tasks		Amici et al. (2008) Current Biology 18: 1415-1419.
Gorilla gorila	Amici	Inhibition tasks mean	72	46.99	13.5	1.93	182.9		cylinder = mean of three causal reasoning tasks		Amici et al. (2008) Current Biology 18: 1415-1419.
Pongo pygmaeus	Amici	Inhibition tasks mean	66.65	68.39	14	0.87	6200
Ateles	Amici	Inhibition tasks mean	84.65	69.5	31	1.885	348.5
Sapajus apella	Amici	Inhibition tasks mean	50.5	46.34	18	2.1	192.5
Macaca fascicularis	Amici	Inhibition tasks mean	49.5	76.91	27	1.9	125
Pan paniscus	Amici	Causal tasks mean	54.17	58.08	46.5	2.72	3475
Gorilla gorila	Amici	Causal tasks mean	23.8	46.99	13.5	1.93	182.9
Pongo pygmaeus	Amici	Causal tasks mean	73.97	68.39	14	0.87	6200
Ateles	Amici	Causal tasks mean	48.7	69.5	31	1.885	348.5
Sapajus apella	Amici	Causal tasks mean	37.43	46.34	18	2.1	192.5
Macaca fascicularis	Amici	Causal tasks mean	16.67	76.91	27	1.9	125
