# Supplementary material for: Self-control has a social role in primates, but not in other mammals or birds
Source: Sci Rep. 2025 May 21;15:17566. doi: 10.1038/s41598-025-99523-6 (PMC12092587; doi:10.1038/s41598-025-99523-6)
Supplement: Supplementary file 4 — Supplementary Material 4 [file 41598_2025_99523_MOESM4_ESM.csv]

DATASET-2: Executive function tasks
						Executive Function tasks*
Species	Genus	Reversal	String	Learning set	Oddity	Oddity_3D	Displace	Detour	Delay	Reverse reward
Ateles geoffroy	Ateles	51	93	61.5								Source:
Callithrix jacc	Callithrix	44.67		51.33								Shultz, S. & Dunbar, R. (2010). Species differences in executive function correlate with hippocampus volume and neocortex ratio across non-human primates. J. Comp. Psychol. 124: 252-260.
Cebus albifrons	Cebus	50		57.5
Sapajus apella	Sapajus					69	50	30
Cebus capucinus	Cebus		82						45			*Definitions of individual tasks can be found in Table S1
Cercocebus atys	Cercocebus								63
Cercocebus torquatus	Cercocebus		90	64.25						46
Cercopithec aethiops	Cercopithecus								70
Cercopithecus mona	Cercopithecus								76
Cercopithecus nictit	Cercopithecus		79			45		51.5
Eulemur fulvus	Eulemur									32.95
Eulemur macacao	Eulemur			58.5						36.63
Gorilla gorilla	Gorilla	66	93.5	72.57	74.25		77			41
Lagothrix	Lagothrix					79.3		38.5	45
Lemur catta	Lemur	43		70		54		35
Varecia variegata	Varecia								57
Macaca arctoides	Macaca				67.1			90.5
Macaca fascicularis	Macaca	39	80						89
Macaca fuscata	Macaca						59			48
Macaca mulatta	Macaca	62	92	63.8		66	52	79.92	80.57	29.5
Macaca nemestrina	Macaca		91.5	93	81	63.7		90	76
Macaca nigra	Macaca			79	71
Macaca silenus	Macaca			92	86.5
Macaca sylvanus	Macaca								89
Mandrillus leucophae	Mandrillus								90
Mandrillus sphinx	Mandrillus		91.5						69.75
Miopithecus talopoin	Miopithecus	38
Nycticebus coucang	Nycticebus			57.5
Pan paniscus	Pan			94	64		75			42
Pan troglodytes	Pan	86	94	82.73	69.67		97.5	98.17	97	42.25
Papio cynocephalus	Papio		83						86.5
Papio hamadryas	Papio								100
Papio papio	Papio								93.5
Papio ursinus	Papio								85
Semnopithecus entell	Semnopithecus			78.4
Saguinus oedipus	Saguinus						60			18.67
Saimiri sciureus	Saimiri	45		50.75		54.4	19	0		22.5
Hylobates lar	Hylobates	52							80
Pongo pygmaeus	Pongo		96	77.6	78		74.67		95	48.95
